# Supplementary material for: “Just So You Know, It Has Been Hard”: Food Retailers’ Perspectives of Implementing a Food and Nutrition Policy in Public Healthcare Settings
Source: Nutrients. 2021 Jun 15;13(6):2053. doi: 10.3390/nu13062053 (PMC8232694; doi:10.3390/nu13062053)
Supplement: Supplementary file 1 [file nutrients-13-02053-s001.zip]

Archive with 2 entries (2 files):
- Supp_Figure S1.pdf
- Supp_Table S1.pdf
